# Supplementary material for: Iron Effects on Clostridioides difficile Toxin Production and Antimicrobial Susceptibilities
Source: Antibiotics (Basel). 2022 Apr 19;11(5):537. doi: 10.3390/antibiotics11050537 (PMC9137654; doi:10.3390/antibiotics11050537)
Supplement: Supplementary file 1 [file antibiotics-11-00537-s001.zip]

Archive with 1 entries (1 files):
- antibiotics-1660961-supplementary.pdf
